# Supplementary material for: Hydrogels from the Assembly of SAA/Elastin-Inspired Peptides Reveal Non-Canonical Nanotopologies
Source: Molecules. 2022 Nov 15;27(22):7901. doi: 10.3390/molecules27227901 (PMC9698559; doi:10.3390/molecules27227901)
Supplement: Supplementary file 1 [file molecules-27-07901-s001.zip]

Archive with 1 entries (1 files):
- molecules-1978824-supplementary.pdf
